# Supplementary material for: The Atypical Calpains: Evolutionary Analyses and Roles in Caenorhabditis elegans Cellular Degeneration
Source: PLoS Genet. 2012 Mar 29;8(3):e1002602. doi: 10.1371/journal.pgen.1002602 (PMC3315469; doi:10.1371/journal.pgen.1002602)
Supplement: Text S1 — Profile hidden Markov models detecting EF hand motifs. (TXT) [file pgen.1002602.s020.txt]

Text S1: Profile hidden Markov models detecting EF hand motifs.

HMMER3/b [3.0 | March 2010]
NAME  ef1
LENG  35
ALPH  amino
RF    no
CS    no
MAP   yes
DATE  Tue Sep  6 01:52:44 2011
NSEQ  10
EFFN  7.465820
CKSUM 3678856749
STATS LOCAL MSV       -7.1721  0.71967
STATS LOCAL VITERBI   -7.4796  0.71967
STATS LOCAL FORWARD   -4.5458  0.71967
HMM          A        C        D        E        F        G        H        I        K        L        M        N        P        Q        R        S        T        V        W        Y   
            m->m     m->i     m->d     i->m     i->i     d->m     d->d
  COMPO   2.58802  3.93581  2.68096  2.24687  3.23364  2.87364  3.81889  3.02607  2.85819  2.20516  3.82673  3.00637  3.25472  3.02925  3.03804  2.89248  3.10012  2.95084  5.04695  3.44912
          2.68646  4.42253  2.77464  2.72793  3.46382  2.40541  3.72523  3.29382  2.67769  2.69383  4.24718  2.90375  2.73768  3.18175  2.89829  2.37915  2.77548  2.98547  4.58505  3.61531
          2.15356  0.86310  0.77202  0.04323  3.16273  0.00000        *
      1   3.45726  6.04152  0.89536  2.00376  5.37917  3.84968  4.32501  4.90059  3.27297  4.37192  5.17653  3.31336  4.42790  3.46914  3.85140  2.19486  2.42832  4.44613  6.51759  5.02259      2 - -
          2.68618  4.42225  2.77519  2.73123  3.46354  2.40513  3.72494  3.29354  2.67741  2.69355  4.24690  2.90347  2.73739  3.18146  2.89801  2.37887  2.77519  2.98518  4.58477  3.61503
          0.00898  5.11281  5.83516  0.61958  0.77255  1.63342  0.21724
      2   3.45104  6.07774  1.64876  1.29465  5.38349  3.84800  4.29540  4.91139  3.22600  4.36752  5.16468  3.29521  1.90291  2.23740  3.80028  3.34461  3.71841  4.45392  6.50275  5.00310      3 - -
          2.68618  4.42225  2.77519  2.73123  3.46354  2.40513  3.72494  3.29354  2.67741  2.69355  4.24690  2.90347  2.73739  3.18146  2.89801  2.37887  2.77519  2.98518  4.58477  3.61503
          0.00898  5.11281  5.83516  0.61958  0.77255  1.63342  0.21724
      3   3.00779  5.07256  3.45277  1.55670  4.25548  3.85336  4.06788  2.12525  2.88294  3.22997  2.61319  3.41929  4.24556  1.96928  3.31078  3.08183  3.23868  3.33569  5.59764  4.29720      4 - -
          2.68618  4.42225  2.77519  2.73123  3.46354  2.40513  3.72494  3.29354  2.67741  2.69355  4.24690  2.90347  2.73739  3.18146  2.89801  2.37887  2.77519  2.98518  4.58477  3.61503
          0.00898  5.11281  5.83516  0.61958  0.77255  1.63342  0.21724
      4   3.08369  5.60242  1.35349  2.14256  4.95075  3.77091  3.99796  4.43588  2.18580  3.89982  4.65085  3.23344  4.20103  2.27152  2.30691  3.03273  3.31751  3.99658  6.01898  4.60783      5 - -
          2.68618  4.42225  2.77519  2.73123  3.46354  2.40513  3.72494  3.29354  2.67741  2.69355  4.24690  2.90347  2.73739  3.18146  2.89801  2.37887  2.77519  2.98518  4.58477  3.61503
          0.00898  5.11281  5.83516  0.61958  0.77255  1.63342  0.21724
      5   3.15910  5.67038  1.84365  1.73545  4.98665  3.78002  4.07967  2.59282  2.88981  3.96181  4.73060  3.24340  4.24981  1.50984  3.40363  3.10252  3.40325  4.04520  6.10884  4.67819      6 - -
          2.68618  4.42225  2.77519  2.73123  3.46354  2.40513  3.72494  3.29354  2.67741  2.69355  4.24690  2.90347  2.73739  3.18146  2.89801  2.37887  2.77519  2.98518  4.58477  3.61503
          0.00898  5.11281  5.83516  0.61958  0.77255  0.13024  2.10275
      6   2.55554  5.89326  2.54499  2.96778  5.23960  1.05815  4.31476  4.72973  3.08698  4.20471  4.95590  2.67800  4.49809  2.13498  2.75168  3.32700  3.61722  4.28931  6.33600  4.91276      7 - -
          2.68918  4.35872  2.77735  2.73381  3.45583  2.41038  3.73715  3.29730  2.67596  2.68274  4.23733  2.91567  2.73511  3.17862  2.89885  2.37757  2.77236  2.98500  4.59697  3.62723
          0.52860  0.89445  6.35477  3.61780  0.02721  0.48576  0.95510
      7   5.74302  6.58400  6.53545  6.53969  0.95261  6.17217  4.73008  5.09623  6.30044  2.05380  5.57442  5.67305  6.39316  5.85177  6.02970  5.59118  5.92167  5.14591  4.79207  0.85578     48 - -
          2.68618  4.42225  2.77519  2.73123  3.46354  2.40513  3.72494  3.29354  2.67741  2.69355  4.24690  2.90347  2.73739  3.18146  2.89801  2.37887  2.77519  2.98518  4.58477  3.61503
          0.00533  5.63243  6.35477  0.61958  0.77255  0.48576  0.95510
      8   3.99430  6.24992  4.34509  1.08292  5.75135  4.62070  4.54267  5.09419  2.24691  2.74529  5.30890  4.09873  4.97257  3.65844  1.12736  3.95552  4.15306  4.73597  6.48123  5.29419     49 - -
          2.68618  4.42225  2.77519  2.73123  3.46354  2.40513  3.72494  3.29354  2.67741  2.69355  4.24690  2.90347  2.73739  3.18146  2.89801  2.37887  2.77519  2.98518  4.58477  3.61503
          0.00533  5.63243  6.35477  0.61958  0.77255  0.48576  0.95510
      9   2.20418  5.79827  3.69913  3.17495  5.20649  4.16648  2.83523  4.65277  2.99106  4.14617  4.92559  2.66341  1.26304  3.48128  1.64556  3.42296  3.67520  4.24777  6.27343  4.93036     50 - -
          2.68618  4.42225  2.77519  2.73123  3.46354  2.40513  3.72494  3.29354  2.67741  2.69355  4.24690  2.90347  2.73739  3.18146  2.89801  2.37887  2.77519  2.98518  4.58477  3.61503
          0.00533  5.63243  6.35477  0.61958  0.77255  0.48576  0.95510
     10   4.19969  5.45678  6.23035  5.67045  4.27153  5.57477  5.96438  2.28201  5.51842  0.96869  4.10548  5.74032  5.79490  5.57653  5.52882  4.93964  4.43201  1.02199  6.23121  2.84840     51 - -
          2.68618  4.42225  2.77519  2.73123  3.46354  2.40513  3.72494  3.29354  2.67741  2.69355  4.24690  2.90347  2.73739  3.18146  2.89801  2.37887  2.77519  2.98518  4.58477  3.61503
          0.00499  5.69910  6.42144  0.61958  0.77255  0.48576  0.95510
     11   5.98294  6.74174  6.61044  6.67630  0.62917  6.26740  4.76578  5.48390  6.43460  4.51790  5.96073  5.73630  6.50314  5.94972  6.14016  5.70386  6.15790  5.46772  4.82660  0.90677     52 - -
          2.68618  4.42225  2.77519  2.73123  3.46354  2.40513  3.72494  3.29354  2.67741  2.69355  4.24690  2.90347  2.73739  3.18146  2.89801  2.37887  2.77519  2.98518  4.58477  3.61503
          0.00499  5.69910  6.42144  0.61958  0.77255  0.48576  0.95510
     12   2.70607  5.73938  2.32456  2.11449  5.08004  4.01056  4.20031  4.56237  2.05595  4.04218  1.45487  3.47968  4.40614  3.29878  2.71636  2.53978  3.47152  4.12780  6.17397  4.76627     53 - -
          2.68618  4.42225  2.77519  2.73123  3.46354  2.40513  3.72494  3.29354  2.67741  2.69355  4.24690  2.90347  2.73739  3.18146  2.89801  2.37887  2.77519  2.98518  4.58477  3.61503
          0.00499  5.69910  6.42144  0.61958  0.77255  0.48576  0.95510
     13   2.56813  5.64620  3.69736  3.15288  4.97916  4.13676  4.34832  2.92405  2.44249  3.96156  4.75533  3.66954  4.54578  0.87196  3.47968  2.22735  3.59566  4.04064  6.15026  4.80753     54 - -
          2.68618  4.42225  2.77519  2.73123  3.46354  2.40513  3.72494  3.29354  2.67741  2.69355  4.24690  2.90347  2.73739  3.18146  2.89801  2.37887  2.77519  2.98518  4.58477  3.61503
          0.00499  5.69910  6.42144  0.61958  0.77255  0.48576  0.95510
     14   4.67263  5.81486  6.80390  6.32273  4.53643  6.36452  6.99267  1.89065  6.28345  0.65454  4.23266  6.55085  6.37544  6.25396  6.31690  5.83994  4.90892  1.33390  6.88942  5.89232     55 - -
          2.68618  4.42225  2.77519  2.73123  3.46354  2.40513  3.72494  3.29354  2.67741  2.69355  4.24690  2.90347  2.73739  3.18146  2.89801  2.37887  2.77519  2.98518  4.58477  3.61503
          0.00499  5.69910  6.42144  0.61958  0.77255  0.48576  0.95510
     15   0.06095  6.07131  6.13927  6.19131  6.67340  4.83074  6.83979  6.27729  6.25518  5.94694  6.86420  5.76208  5.66966  6.40452  6.19904  4.48835  4.85242  5.49136  7.72419  6.95411     56 - -
          2.68618  4.42225  2.77519  2.73123  3.46354  2.40513  3.72494  3.29354  2.67741  2.69355  4.24690  2.90347  2.73739  3.18146  2.89801  2.37887  2.77519  2.98518  4.58477  3.61503
          0.00499  5.69910  6.42144  0.61958  0.77255  0.48576  0.95510
     16   4.81802  6.99623  0.92822  3.99922  6.90883  0.64921  5.82491  6.70319  5.17583  6.10616  7.10886  4.56730  5.60492  5.08329  5.85712  4.74416  5.24728  6.08070  7.85744  6.63176     57 - -
          2.68618  4.42225  2.77519  2.73123  3.46354  2.40513  3.72494  3.29354  2.67741  2.69355  4.24690  2.90347  2.73739  3.18146  2.89801  2.37887  2.77519  2.98518  4.58477  3.61503
          0.00499  5.69910  6.42144  0.61958  0.77255  0.48576  0.95510
     17   3.65601  6.23304  2.51087  0.72413  5.55988  4.19732  4.54309  5.06816  2.15561  4.52862  5.29705  3.65058  4.70015  2.61846  3.90797  2.60448  3.90658  4.61738  6.65644  5.19872     58 - -
          2.68618  4.42225  2.77519  2.73123  3.46354  2.40513  3.72494  3.29354  2.67741  2.69355  4.24690  2.90347  2.73739  3.18146  2.89801  2.37887  2.77519  2.98518  4.58477  3.61503
          0.00499  5.69910  6.42144  0.61958  0.77255  0.48576  0.95510
     18   4.48506  7.24893  0.79994  3.32127  6.63939  2.67370  5.22404  6.29723  4.53016  5.70514  6.67513  1.02120  5.20097  4.42754  5.34549  4.29056  4.84675  5.75004  7.83796  6.15048     59 - -
          2.68618  4.42225  2.77519  2.73123  3.46354  2.40513  3.72494  3.29354  2.67741  2.69355  4.24690  2.90347  2.73739  3.18146  2.89801  2.37887  2.77519  2.98518  4.58477  3.61503
          0.00499  5.69910  6.42144  0.61958  0.77255  0.48576  0.95510
     19   2.71486  5.69768  3.54194  2.42875  5.02782  2.86594  4.25198  4.48908  1.13320  4.00188  1.93748  3.54083  4.45260  3.36184  3.45947  2.57606  3.51258  4.08472  6.15947  4.77458     60 - -
          2.68618  4.42225  2.77519  2.73123  3.46354  2.40513  3.72494  3.29354  2.67741  2.69355  4.24690  2.90347  2.73739  3.18146  2.89801  2.37887  2.77519  2.98518  4.58477  3.61503
          0.00499  5.69910  6.42144  0.61958  0.77255  0.48576  0.95510
     20   4.24115  6.45565  3.71411  0.68522  6.33013  4.54040  5.40577  5.83814  4.45483  5.39838  6.31073  4.26421  5.26110  4.61784  4.95682  4.22887  1.02340  5.30552  7.47816  6.10402     61 - -
          2.68618  4.42225  2.77519  2.73123  3.46354  2.40513  3.72494  3.29354  2.67741  2.69355  4.24690  2.90347  2.73739  3.18146  2.89801  2.37887  2.77519  2.98518  4.58477  3.61503
          0.00499  5.69910  6.42144  0.61958  0.77255  0.48576  0.95510
     21   4.45570  5.60141  6.66447  6.27473  5.15465  6.26856  7.40811  0.45950  6.30568  3.46232  4.80548  6.47007  6.43517  6.65025  6.55227  5.78785  4.72697  1.27277  7.54385  6.25553     62 - -
          2.68618  4.42225  2.77519  2.73123  3.46354  2.40513  3.72494  3.29354  2.67741  2.69355  4.24690  2.90347  2.73739  3.18146  2.89801  2.37887  2.77519  2.98518  4.58477  3.61503
          0.00499  5.69910  6.42144  0.61958  0.77255  0.48576  0.95510
     22   3.36409  3.06419  1.89882  3.19483  5.26993  2.79074  4.48849  4.74695  3.27309  4.26137  5.01790  1.24171  4.57894  3.60721  3.76036  2.24116  2.25339  4.28203  6.41336  5.02678     63 - -
          2.68618  4.42225  2.77519  2.73123  3.46354  2.40513  3.72494  3.29354  2.67741  2.69355  4.24690  2.90347  2.73739  3.18146  2.89801  2.37887  2.77519  2.98518  4.58477  3.61503
          0.00499  5.69910  6.42144  0.61958  0.77255  0.48576  0.95510
     23   1.35916  1.18999  5.51885  5.00841  4.26021  4.44115  5.24778  3.46551  4.80564  3.34147  4.29559  4.86393  5.00279  4.95061  4.83396  3.83492  3.78694  2.01450  2.39089  4.61356     64 - -
          2.68618  4.42225  2.77519  2.73123  3.46354  2.40513  3.72494  3.29354  2.67741  2.69355  4.24690  2.90347  2.73739  3.18146  2.89801  2.37887  2.77519  2.98518  4.58477  3.61503
          0.00499  5.69910  6.42144  0.61958  0.77255  0.48576  0.95510
     24   3.23633  5.67796  2.70315  2.10846  1.34921  4.01794  4.21020  4.46156  2.45899  3.97097  3.25374  2.70727  4.41231  2.61028  3.44552  3.21198  3.46771  4.05340  6.12695  3.06263     65 - -
          2.68618  4.42225  2.77519  2.73123  3.46354  2.40513  3.72494  3.29354  2.67741  2.69355  4.24690  2.90347  2.73739  3.18146  2.89801  2.37887  2.77519  2.98518  4.58477  3.61503
          0.00499  5.69910  6.42144  0.61958  0.77255  0.48576  0.95510
     25   2.65492  6.59790  3.67347  0.21247  6.50980  4.57485  5.48910  6.06703  4.64279  5.60436  6.54630  4.27930  5.31935  4.71240  5.20695  4.32137  4.78379  5.49754  7.64605  6.24827     66 - -
          2.68618  4.42225  2.77519  2.73123  3.46354  2.40513  3.72494  3.29354  2.67741  2.69355  4.24690  2.90347  2.73739  3.18146  2.89801  2.37887  2.77519  2.98518  4.58477  3.61503
          0.00499  5.69910  6.42144  0.61958  0.77255  0.48576  0.95510
     26   5.72897  6.78556  6.91651  6.73985  4.86650  6.19479  7.08459  4.24956  6.66997  0.06624  4.68211  6.99831  6.53959  6.58581  6.51179  6.44646  5.99157  4.63985  6.99551  6.08569     67 - -
          2.68618  4.42225  2.77519  2.73123  3.46354  2.40513  3.72494  3.29354  2.67741  2.69355  4.24690  2.90347  2.73739  3.18146  2.89801  2.37887  2.77519  2.98518  4.58477  3.61503
          0.00499  5.69910  6.42144  0.61958  0.77255  0.48576  0.95510
     27   4.02514  6.30897  4.39991  2.72686  5.82823  4.66004  1.18510  5.17364  1.42140  4.53620  5.36328  4.13290  5.00661  1.82365  2.41311  3.98160  4.18352  4.80315  6.53167  5.34122     68 - -
          2.68618  4.42225  2.77519  2.73123  3.46354  2.40513  3.72494  3.29354  2.67741  2.69355  4.24690  2.90347  2.73739  3.18146  2.89801  2.37887  2.77519  2.98518  4.58477  3.61503
          0.00499  5.69910  6.42144  0.61958  0.77255  0.48576  0.95510
     28   3.29906  5.71037  3.58933  1.26771  5.03166  4.07765  4.24812  3.01655  2.40132  3.99589  4.76116  3.56003  4.46727  3.35775  1.70504  3.27827  2.37721  4.08898  6.14821  3.20626     69 - -
          2.68618  4.42225  2.77519  2.73123  3.46354  2.40513  3.72494  3.29354  2.67741  2.69355  4.24690  2.90347  2.73739  3.18146  2.89801  2.37887  2.77519  2.98518  4.58477  3.61503
          0.00499  5.69910  6.42144  0.61958  0.77255  0.48576  0.95510
     29   4.34021  2.87210  6.44635  5.93789  4.57387  5.88109  6.45189  1.43233  5.84441  0.76875  4.32783  6.05796  6.06403  5.95350  5.90739  5.28988  4.58480  1.81610  6.66807  5.55115     70 - -
          2.68618  4.42225  2.77519  2.73123  3.46354  2.40513  3.72494  3.29354  2.67741  2.69355  4.24690  2.90347  2.73739  3.18146  2.89801  2.37887  2.77519  2.98518  4.58477  3.61503
          0.00499  5.69910  6.42144  0.61958  0.77255  0.48576  0.95510
     30   5.72897  6.78556  6.91651  6.73985  4.86650  6.19479  7.08459  4.24956  6.66997  0.06624  4.68211  6.99831  6.53959  6.58581  6.51179  6.44646  5.99157  4.63985  6.99551  6.08569     71 - -
          2.68618  4.42225  2.77519  2.73123  3.46354  2.40513  3.72494  3.29354  2.67741  2.69355  4.24690  2.90347  2.73739  3.18146  2.89801  2.37887  2.77519  2.98518  4.58477  3.61503
          0.00499  5.69910  6.42144  0.61958  0.77255  0.48576  0.95510
     31   3.66175  6.24045  2.12916  1.12444  5.56545  4.19719  4.55120  5.07525  3.39881  4.53760  5.30685  1.41119  4.70392  3.67313  2.92265  3.58278  2.69725  4.62417  6.66790  5.20649     72 - -
          2.68618  4.42225  2.77519  2.73123  3.46354  2.40513  3.72494  3.29354  2.67741  2.69355  4.24690  2.90347  2.73739  3.18146  2.89801  2.37887  2.77519  2.98518  4.58477  3.61503
          0.00499  5.69910  6.42144  0.61958  0.77255  0.48576  0.95510
     32   1.20047  5.76216  3.54279  2.43250  5.10489  4.05820  2.48229  4.57586  2.93960  4.05930  4.80893  3.53131  4.45210  2.59037  1.99806  3.25929  2.69374  4.15277  6.19093  4.80007     73 - -
          2.68618  4.42225  2.77519  2.73123  3.46354  2.40513  3.72494  3.29354  2.67741  2.69355  4.24690  2.90347  2.73739  3.18146  2.89801  2.37887  2.77519  2.98518  4.58477  3.61503
          0.00499  5.69910  6.42144  0.61958  0.77255  0.48576  0.95510
     33   2.57773  1.30444  5.32512  4.72729  3.91722  4.56377  4.94971  2.46111  4.53176  2.97654  2.74786  4.73368  4.94399  4.67849  4.56641  1.94062  3.64362  1.78934  5.46317  4.28463     74 - -
          2.68618  4.42225  2.77519  2.73123  3.46354  2.40513  3.72494  3.29354  2.67741  2.69355  4.24690  2.90347  2.73739  3.18146  2.89801  2.37887  2.77519  2.98518  4.58477  3.61503
          0.00533  5.63243  6.35477  0.61958  0.77255  0.48576  0.95510
     34   2.63498  5.27486  5.94546  5.33910  2.66440  5.20674  5.53137  2.42166  5.14725  0.73946  2.16068  5.37720  5.45747  5.17358  5.12263  4.54130  4.18498  2.39083  5.84041  4.75590     75 - -
          2.68618  4.42225  2.77519  2.73123  3.46354  2.40513  3.72494  3.29354  2.67741  2.69355  4.24690  2.90347  2.73739  3.18146  2.89801  2.37887  2.77519  2.98518  4.58477  3.61503
          0.00607  5.50381  6.22615  0.61958  0.77255  0.48576  0.95510
     35   2.58087  5.39196  3.55565  3.03053  4.71946  3.96907  4.24448  2.77798  3.03883  3.73521  4.53880  2.60439  1.24869  2.63758  3.50218  2.07073  3.42339  3.79354  5.96240  4.62085     76 - -
          2.68618  4.42225  2.77519  2.73123  3.46354  2.40513  3.72494  3.29354  2.67741  2.69355  4.24690  2.90347  2.73739  3.18146  2.89801  2.37887  2.77519  2.98518  4.58477  3.61503
          0.00409  5.50183        *  0.61958  0.77255  0.00000        *
//

HMMER3/b [3.0 | March 2010]
NAME  ef2
LENG  31
ALPH  amino
RF    no
CS    no
MAP   yes
DATE  Tue Sep  6 01:52:44 2011
NSEQ  10
EFFN  5.307617
CKSUM 3031284863
STATS LOCAL MSV       -6.9300  0.71984
STATS LOCAL VITERBI   -7.1284  0.71984
STATS LOCAL FORWARD   -4.3945  0.71984
HMM          A        C        D        E        F        G        H        I        K        L        M        N        P        Q        R        S        T        V        W        Y   
            m->m     m->i     m->d     i->m     i->i     d->m     d->d
  COMPO   3.02189  3.59883  2.56198  2.79095  2.84134  2.64643  4.36792  2.58160  2.61401  1.99568  2.99028  3.24425  4.88826  3.53802  2.96116  2.80094  3.08343  3.02186  4.08868  4.70890
          2.68618  4.42225  2.77519  2.73123  3.46354  2.40513  3.72494  3.29354  2.67741  2.69355  4.24690  2.90347  2.73739  3.18146  2.89801  2.37887  2.77519  2.98518  4.58477  3.61503
          0.00675  5.39800  6.12035  0.61958  0.77255  0.00000        *
      1   3.93979  5.28961  5.56917  4.95130  4.01783  5.14704  5.41510  1.29713  1.94970  0.96698  3.83805  5.14778  5.39838  4.85882  4.55891  4.50253  4.16161  2.93586  5.93047  4.82999      1 - -
          2.68618  4.42225  2.77519  2.73123  3.46354  2.40513  3.72494  3.29354  2.67741  2.69355  4.24690  2.90347  2.73739  3.18146  2.89801  2.37887  2.77519  2.98518  4.58477  3.61503
          0.00675  5.39800  6.12035  0.61958  0.77255  0.48576  0.95510
      2   3.73316  6.36054  1.12653  1.26529  5.64877  4.07416  4.56227  2.47816  3.53811  4.64389  5.46053  2.30024  4.66520  3.71111  4.13315  3.61796  4.00814  4.72403  6.79214  5.27934      2 - -
          2.68618  4.42225  2.77519  2.73123  3.46354  2.40513  3.72494  3.29354  2.67741  2.69355  4.24690  2.90347  2.73739  3.18146  2.89801  2.37887  2.77519  2.98518  4.58477  3.61503
          0.00675  5.39800  6.12035  0.61958  0.77255  0.48576  0.95510
      3   1.91552  4.74489  4.67769  4.12786  3.99506  4.18642  4.74438  2.08214  4.02536  3.05590  3.98635  4.30421  4.66700  4.25835  4.23318  1.66731  1.58537  2.24911  5.50589  4.31252      3 - -
          2.68618  4.42225  2.77519  2.73123  3.46354  2.40513  3.72494  3.29354  2.67741  2.69355  4.24690  2.90347  2.73739  3.18146  2.89801  2.37887  2.77519  2.98518  4.58477  3.61503
          0.00675  5.39800  6.12035  0.61958  0.77255  0.48576  0.95510
      4   3.65606  0.33373  5.96086  5.80577  5.18979  4.45221  6.22846  3.56924  5.60030  3.94326  5.15763  5.29346  5.23438  5.79087  5.59479  3.99369  4.17123  2.11309  6.90297  5.72664      4 - -
          2.68618  4.42225  2.77519  2.73123  3.46354  2.40513  3.72494  3.29354  2.67741  2.69355  4.24690  2.90347  2.73739  3.18146  2.89801  2.37887  2.77519  2.98518  4.58477  3.61503
          0.00675  5.39800  6.12035  0.61958  0.77255  0.48576  0.95510
      5   4.58421  6.46296  5.54754  4.28975  6.24682  4.98013  4.59799  5.40119  1.49943  4.63911  5.57262  4.49673  5.25966  3.72448  0.44930  4.54339  4.60616  5.12876  6.50512  5.54280      5 - -
          2.68618  4.42225  2.77519  2.73123  3.46354  2.40513  3.72494  3.29354  2.67741  2.69355  4.24690  2.90347  2.73739  3.18146  2.89801  2.37887  2.77519  2.98518  4.58477  3.61503
          0.00675  5.39800  6.12035  0.61958  0.77255  0.48576  0.95510
      6   3.07985  3.23291  3.41768  2.24147  4.63643  3.88685  4.09148  2.24548  2.86940  3.64202  4.43570  2.42707  4.28190  2.24330  3.34187  1.56235  3.31249  3.71731  5.85606  4.50019      6 - -
          2.68618  4.42225  2.77519  2.73123  3.46354  2.40513  3.72494  3.29354  2.67741  2.69355  4.24690  2.90347  2.73739  3.18146  2.89801  2.37887  2.77519  2.98518  4.58477  3.61503
          0.00675  5.39800  6.12035  0.61958  0.77255  0.48576  0.95510
      7   4.21233  5.41141  6.28898  5.78526  4.28400  5.75528  6.33027  1.86690  5.68941  2.60804  0.66686  5.93731  5.90318  5.76129  5.74564  5.17932  4.45639  1.73163  6.46485  5.38716      7 - -
          2.68618  4.42225  2.77519  2.73123  3.46354  2.40513  3.72494  3.29354  2.67741  2.69355  4.24690  2.90347  2.73739  3.18146  2.89801  2.37887  2.77519  2.98518  4.58477  3.61503
          0.00675  5.39800  6.12035  0.61958  0.77255  0.48576  0.95510
      8   4.19571  5.34790  6.39087  5.99130  4.87714  5.98131  7.05144  0.64788  6.00693  3.20208  4.53990  6.17835  6.15653  6.33640  6.23785  5.48748  4.46577  1.01854  7.22055  5.94390      8 - -
          2.68618  4.42225  2.77519  2.73123  3.46354  2.40513  3.72494  3.29354  2.67741  2.69355  4.24690  2.90347  2.73739  3.18146  2.89801  2.37887  2.77519  2.98518  4.58477  3.61503
          0.00675  5.39800  6.12035  0.61958  0.77255  0.48576  0.95510
      9   0.98803  5.73836  2.38774  3.11383  5.42832  3.98162  4.57560  4.92619  3.47090  4.44123  5.22296  2.07921  4.57438  3.72066  3.99132  1.72157  3.75171  4.41944  6.59439  5.17923      9 - -
          2.68618  4.42225  2.77519  2.73123  3.46354  2.40513  3.72494  3.29354  2.67741  2.69355  4.24690  2.90347  2.73739  3.18146  2.89801  2.37887  2.77519  2.98518  4.58477  3.61503
          0.00675  5.39800  6.12035  0.61958  0.77255  0.48576  0.95510
     10   4.96180  6.06726  6.88923  6.32303  3.88570  6.43943  6.63765  3.18648  6.17374  0.57852  1.17199  6.66530  6.19754  5.80782  5.99661  5.94448  5.13470  3.60885  6.29182  5.44710     10 - -
          2.68618  4.42225  2.77519  2.73123  3.46354  2.40513  3.72494  3.29354  2.67741  2.69355  4.24690  2.90347  2.73739  3.18146  2.89801  2.37887  2.77519  2.98518  4.58477  3.61503
          0.00675  5.39800  6.12035  0.61958  0.77255  0.48576  0.95510
     11   4.39197  5.68534  5.97177  5.39298  3.86575  5.62293  5.84419  3.19224  5.06576  0.77388  1.31774  5.65083  5.72107  2.25884  5.12498  4.99755  4.59252  3.49173  6.03768  5.05192     11 - -
          2.68618  4.42225  2.77519  2.73123  3.46354  2.40513  3.72494  3.29354  2.67741  2.69355  4.24690  2.90347  2.73739  3.18146  2.89801  2.37887  2.77519  2.98518  4.58477  3.61503
          0.00675  5.39800  6.12035  0.61958  0.77255  0.48576  0.95510
     12   5.32971  7.04232  0.06638  4.40362  6.79316  5.07306  6.09794  6.85597  5.49122  6.17101  7.32514  4.97715  5.77867  5.45493  5.99504  5.25947  5.71941  6.39094  7.51358  6.67566     12 - -
          2.68618  4.42225  2.77519  2.73123  3.46354  2.40513  3.72494  3.29354  2.67741  2.69355  4.24690  2.90347  2.73739  3.18146  2.89801  2.37887  2.77519  2.98518  4.58477  3.61503
          0.00675  5.39800  6.12035  0.61958  0.77255  0.48576  0.95510
     13   2.42858  5.58138  3.49939  2.92926  4.96901  3.94584  4.12771  4.42217  1.87955  3.91424  4.67847  3.45233  4.34697  3.23605  1.58994  1.97054  2.03174  4.00944  6.04630  4.68575     13 - -
          2.68618  4.42225  2.77519  2.73123  3.46354  2.40513  3.72494  3.29354  2.67741  2.69355  4.24690  2.90347  2.73739  3.18146  2.89801  2.37887  2.77519  2.98518  4.58477  3.61503
          0.00675  5.39800  6.12035  0.61958  0.77255  0.48576  0.95510
     14   4.01937  6.64691  0.68300  3.04628  6.11910  4.14630  4.85918  5.72434  4.04293  5.16773  6.06332  2.25611  4.85126  4.04646  4.75138  1.54859  4.36809  5.19503  7.30727  5.69868     14 - -
          2.68618  4.42225  2.77519  2.73123  3.46354  2.40513  3.72494  3.29354  2.67741  2.69355  4.24690  2.90347  2.73739  3.18146  2.89801  2.37887  2.77519  2.98518  4.58477  3.61503
          0.00675  5.39800  6.12035  0.61958  0.77255  0.48576  0.95510
     15   3.90419  6.10087  4.22747  3.58122  5.62499  0.77401  2.51486  4.96606  2.04699  4.34718  5.19849  3.99573  4.86242  3.54873  2.08080  3.87260  4.06421  4.61705  6.34592  5.17858     15 - -
          2.68618  4.42225  2.77519  2.73123  3.46354  2.40513  3.72494  3.29354  2.67741  2.69355  4.24690  2.90347  2.73739  3.18146  2.89801  2.37887  2.77519  2.98518  4.58477  3.61503
          0.00675  5.39800  6.12035  0.61958  0.77255  0.48576  0.95510
     16   3.26122  5.26934  4.24976  4.03712  5.65416  3.94068  5.26046  5.14792  4.23331  4.76533  5.53893  1.81891  4.70904  4.48937  4.59205  0.75118  1.69760  4.43923  6.92089  5.68421     16 - -
          2.68618  4.42225  2.77519  2.73123  3.46354  2.40513  3.72494  3.29354  2.67741  2.69355  4.24690  2.90347  2.73739  3.18146  2.89801  2.37887  2.77519  2.98518  4.58477  3.61503
          0.00675  5.39800  6.12035  0.61958  0.77255  0.48576  0.95510
     17   5.22687  6.64211  6.06723  6.14152  6.93683  0.03632  6.93802  7.04583  6.42645  6.38035  7.49879  6.24621  6.00957  6.66227  6.34642  5.46221  5.76853  6.37363  7.50956  7.13607     17 - -
          2.68618  4.42225  2.77519  2.73123  3.46354  2.40513  3.72494  3.29354  2.67741  2.69355  4.24690  2.90347  2.73739  3.18146  2.89801  2.37887  2.77519  2.98518  4.58477  3.61503
          0.00675  5.39800  6.12035  0.61958  0.77255  0.48576  0.95510
     18   4.24835  6.28661  4.95753  3.97485  5.97066  4.76913  4.50012  5.19140  0.66401  4.49224  5.38541  4.27511  5.07669  3.62194  1.44065  4.21593  2.43620  4.88053  6.41926  5.37450     18 - -
          2.68618  4.42225  2.77519  2.73123  3.46354  2.40513  3.72494  3.29354  2.67741  2.69355  4.24690  2.90347  2.73739  3.18146  2.89801  2.37887  2.77519  2.98518  4.58477  3.61503
          0.00675  5.39800  6.12035  0.61958  0.77255  0.48576  0.95510
     19   4.88246  5.98853  6.87839  6.29400  3.89886  6.42316  6.63849  1.91896  6.19339  0.41933  2.27905  6.62771  6.17689  5.80677  6.01409  5.89444  5.05575  3.46736  6.30342  5.48202     19 - -
          2.68618  4.42225  2.77519  2.73123  3.46354  2.40513  3.72494  3.29354  2.67741  2.69355  4.24690  2.90347  2.73739  3.18146  2.89801  2.37887  2.77519  2.98518  4.58477  3.61503
          0.00675  5.39800  6.12035  0.61958  0.77255  0.48576  0.95510
     20   3.62602  6.01472  3.19001  2.07126  5.60604  0.78033  4.66204  5.11193  3.61870  4.61937  5.43502  2.54024  4.67862  3.82206  4.16359  3.58321  2.15290  4.62664  6.77767  5.32564     20 - -
          2.68618  4.42225  2.77519  2.73123  3.46354  2.40513  3.72494  3.29354  2.67741  2.69355  4.24690  2.90347  2.73739  3.18146  2.89801  2.37887  2.77519  2.98518  4.58477  3.61503
          0.00675  5.39800  6.12035  0.61958  0.77255  0.48576  0.95510
     21   2.40485  5.42729  5.92151  5.41064  0.87920  5.24631  5.39004  3.22365  5.23698  1.17098  3.79370  5.40739  5.52083  5.21796  5.21784  4.62454  4.34842  3.35317  5.58085  4.21784     21 - -
          2.68618  4.42225  2.77519  2.73123  3.46354  2.40513  3.72494  3.29354  2.67741  2.69355  4.24690  2.90347  2.73739  3.18146  2.89801  2.37887  2.77519  2.98518  4.58477  3.61503
          0.00675  5.39800  6.12035  0.61958  0.77255  0.48576  0.95510
     22   3.07406  5.57527  2.40260  1.87308  4.91540  3.84219  4.03453  4.39853  2.28448  2.90425  4.61775  2.47495  4.23911  1.93921  3.26557  3.03732  3.30568  2.27427  6.01025  4.60110     22 - -
          2.68618  4.42225  2.77519  2.73123  3.46354  2.40513  3.72494  3.29354  2.67741  2.69355  4.24690  2.90347  2.73739  3.18146  2.89801  2.37887  2.77519  2.98518  4.58477  3.61503
          0.00675  5.39800  6.12035  0.61958  0.77255  0.48576  0.95510
     23   2.36308  6.20528  3.13721  0.62040  5.59600  4.09029  4.55407  5.09981  3.42481  4.57225  5.38878  3.57541  4.66673  2.12911  3.93090  3.60193  3.96686  4.65304  6.70648  5.24850     23 - -
          2.68618  4.42225  2.77519  2.73123  3.46354  2.40513  3.72494  3.29354  2.67741  2.69355  4.24690  2.90347  2.73739  3.18146  2.89801  2.37887  2.77519  2.98518  4.58477  3.61503
          0.00675  5.39800  6.12035  0.61958  0.77255  0.48576  0.95510
     24   5.68226  6.65340  6.36081  6.39423  0.08494  5.68254  5.39731  5.38093  6.35882  4.46629  5.92666  6.04153  6.19866  6.22862  6.15861  5.78032  6.01731  5.41771  5.48993  3.80212     24 - -
          2.68618  4.42225  2.77519  2.73123  3.46354  2.40513  3.72494  3.29354  2.67741  2.69355  4.24690  2.90347  2.73739  3.18146  2.89801  2.37887  2.77519  2.98518  4.58477  3.61503
          0.00675  5.39800  6.12035  0.61958  0.77255  0.48576  0.95510
     25   3.20916  5.69079  3.37456  1.85228  5.03359  3.93794  2.89810  4.51530  1.09098  3.98335  4.73761  2.63005  4.34354  3.22305  3.24142  3.16828  3.43632  4.08811  6.09582  2.94715     25 - -
          2.68618  4.42225  2.77519  2.73123  3.46354  2.40513  3.72494  3.29354  2.67741  2.69355  4.24690  2.90347  2.73739  3.18146  2.89801  2.37887  2.77519  2.98518  4.58477  3.61503
          0.00675  5.39800  6.12035  0.61958  0.77255  0.48576  0.95510
     26   2.32779  4.77836  4.08088  2.49931  3.91201  4.11431  2.97228  1.84221  3.45990  2.98598  3.88764  3.89342  4.49403  3.75179  3.78857  3.36869  1.57720  2.22939  5.37436  4.14970     26 - -
          2.68618  4.42225  2.77519  2.73123  3.46354  2.40513  3.72494  3.29354  2.67741  2.69355  4.24690  2.90347  2.73739  3.18146  2.89801  2.37887  2.77519  2.98518  4.58477  3.61503
          0.00675  5.39800  6.12035  0.61958  0.77255  0.48576  0.95510
     27   5.00601  6.09408  6.75222  6.30248  1.52393  6.29843  5.91286  3.32778  6.16986  0.43584  3.73921  6.35110  6.17572  5.78149  5.97348  5.79993  5.18366  3.73453  5.79275  4.40917     27 - -
          2.68618  4.42225  2.77519  2.73123  3.46354  2.40513  3.72494  3.29354  2.67741  2.69355  4.24690  2.90347  2.73739  3.18146  2.89801  2.37887  2.77519  2.98518  4.58477  3.61503
          0.00675  5.39800  6.12035  0.61958  0.77255  0.48576  0.95510
     28   4.51566  5.73419  6.32805  5.77707  3.69296  5.76746  5.70138  3.24969  5.53688  1.38387  2.07128  5.84907  5.83501  5.44177  5.47181  5.15899  4.71503  3.54742  0.77514  4.44499     28 - -
          2.68618  4.42225  2.77519  2.73123  3.46354  2.40513  3.72494  3.29354  2.67741  2.69355  4.24690  2.90347  2.73739  3.18146  2.89801  2.37887  2.77519  2.98518  4.58477  3.61503
          0.00675  5.39800  6.12035  0.61958  0.77255  0.48576  0.95510
     29   2.36110  5.43000  2.43013  2.82157  4.71962  3.86411  4.05935  4.16761  2.36802  2.61589  4.48688  2.25080  4.25667  3.17784  3.30234  2.41656  2.08219  2.43425  5.89882  4.52461     29 - -
          2.68618  4.42225  2.77519  2.73123  3.46354  2.40513  3.72494  3.29354  2.67741  2.69355  4.24690  2.90347  2.73739  3.18146  2.89801  2.37887  2.77519  2.98518  4.58477  3.61503
          0.00675  5.39800  6.12035  0.61958  0.77255  0.48576  0.95510
     30   2.36724  5.62980  2.44104  2.24508  4.97577  3.86205  4.06289  4.46238  1.27514  3.93338  4.67269  2.27143  4.26728  3.16183  2.60603  3.07285  3.34697  4.02142  6.05844  4.64609     30 - -
          2.68618  4.42225  2.77519  2.73123  3.46354  2.40513  3.72494  3.29354  2.67741  2.69355  4.24690  2.90347  2.73739  3.18146  2.89801  2.37887  2.77519  2.98518  4.58477  3.61503
          0.00675  5.39800  6.12035  0.61958  0.77255  0.48576  0.95510
     31   4.64428  5.77885  6.68129  6.17132  4.06993  6.22950  6.65494  0.80909  6.07696  0.87660  3.78484  6.43558  6.14951  5.89357  6.01304  5.71891  4.85964  2.96604  6.43991  5.50532     31 - -
          2.68618  4.42225  2.77519  2.73123  3.46354  2.40513  3.72494  3.29354  2.67741  2.69355  4.24690  2.90347  2.73739  3.18146  2.89801  2.37887  2.77519  2.98518  4.58477  3.61503
          0.00455  5.39580        *  0.61958  0.77255  0.00000        *
//


HMMER3/b [3.0 | March 2010]
NAME  ef3
LENG  33
ALPH  amino
RF    no
CS    no
MAP   yes
DATE  Tue Sep  6 01:52:44 2011
NSEQ  10
EFFN  5.307617
CKSUM 1458553760
STATS LOCAL MSV       -6.9681  0.71975
STATS LOCAL VITERBI   -7.2266  0.71975
STATS LOCAL FORWARD   -4.0084  0.71975
HMM          A        C        D        E        F        G        H        I        K        L        M        N        P        Q        R        S        T        V        W        Y   
            m->m     m->i     m->d     i->m     i->i     d->m     d->d
  COMPO   2.56136  4.91547  2.84843  2.79870  2.90435  2.51302  3.60466  2.92845  2.83467  2.38106  3.30761  3.09520  4.55578  3.35041  2.66857  2.72130  2.99012  3.13822  3.80375  2.98667
          2.68618  4.42225  2.77519  2.73123  3.46354  2.40513  3.72494  3.29354  2.67741  2.69355  4.24690  2.90347  2.73739  3.18146  2.89801  2.37887  2.77519  2.98518  4.58477  3.61503
          0.00675  5.39800  6.12035  0.61958  0.77255  0.00000        *
      1   5.64684  6.45611  6.29229  6.32054  2.92847  5.92512  4.54026  5.21701  6.04314  4.27579  5.70151  5.47701  6.19669  5.67380  5.80202  5.41990  5.83681  5.18699  0.52704  1.26079      1 - -
          2.68618  4.42225  2.77519  2.73123  3.46354  2.40513  3.72494  3.29354  2.67741  2.69355  4.24690  2.90347  2.73739  3.18146  2.89801  2.37887  2.77519  2.98518  4.58477  3.61503
          0.00675  5.39800  6.12035  0.61958  0.77255  0.48576  0.95510
      2   3.20558  5.21091  3.75997  3.17208  4.41244  4.06357  4.23067  2.64264  1.83426  2.09935  2.75645  3.64675  4.44151  1.65323  2.46891  3.29511  3.42760  3.52281  5.71966  4.44758      2 - -
          2.68618  4.42225  2.77519  2.73123  3.46354  2.40513  3.72494  3.29354  2.67741  2.69355  4.24690  2.90347  2.73739  3.18146  2.89801  2.37887  2.77519  2.98518  4.58477  3.61503
          0.00675  5.39800  6.12035  0.61958  0.77255  0.48576  0.95510
      3   2.01475  5.63179  2.47914  1.80290  4.97533  2.46953  4.06505  4.46429  1.94269  3.93670  4.67532  2.51278  4.26462  3.16432  3.31084  2.48662  3.34612  4.02210  6.06401  4.64708      3 - -
          2.68618  4.42225  2.77519  2.73123  3.46354  2.40513  3.72494  3.29354  2.67741  2.69355  4.24690  2.90347  2.73739  3.18146  2.89801  2.37887  2.77519  2.98518  4.58477  3.61503
          0.00675  5.39800  6.12035  0.61958  0.77255  0.48576  0.95510
      4   3.81494  5.07878  5.80244  5.27781  4.37285  5.24201  5.76377  0.83449  5.15575  2.20855  4.21147  2.51560  5.52985  5.36584  5.26419  4.61309  4.06477  1.39605  6.20660  5.00343      4 - -
          2.68618  4.42225  2.77519  2.73123  3.46354  2.40513  3.72494  3.29354  2.67741  2.69355  4.24690  2.90347  2.73739  3.18146  2.89801  2.37887  2.77519  2.98518  4.58477  3.61503
          0.00675  5.39800  6.12035  0.61958  0.77255  0.48576  0.95510
      5   5.64902  6.43811  6.31129  6.36011  0.36654  5.96546  4.49125  5.14855  6.12135  4.19781  5.63347  5.45039  6.20603  5.65795  5.84034  5.40226  5.82949  5.13465  4.55356  1.50844      5 - -
          2.68618  4.42225  2.77519  2.73123  3.46354  2.40513  3.72494  3.29354  2.67741  2.69355  4.24690  2.90347  2.73739  3.18146  2.89801  2.37887  2.77519  2.98518  4.58477  3.61503
          0.00675  5.39800  6.12035  0.61958  0.77255  0.48576  0.95510
      6   3.53833  5.44609  4.23248  3.53675  4.66848  4.34745  4.36799  4.03334  1.21815  2.48671  2.51115  3.93958  4.69795  3.56058  1.56149  3.63933  3.72882  3.78463  2.79791  4.66832      6 - -
          2.68618  4.42225  2.77519  2.73123  3.46354  2.40513  3.72494  3.29354  2.67741  2.69355  4.24690  2.90347  2.73739  3.18146  2.89801  2.37887  2.77519  2.98518  4.58477  3.61503
          0.00675  5.39800  6.12035  0.61958  0.77255  0.48576  0.95510
      7   3.07312  5.35667  3.42630  1.64577  4.62016  3.88620  2.95451  4.05131  2.37191  2.65186  2.60383  3.39674  4.27684  3.21564  2.52876  3.08516  2.39367  2.69542  5.84085  4.48710      7 - -
          2.68618  4.42225  2.77519  2.73123  3.46354  2.40513  3.72494  3.29354  2.67741  2.69355  4.24690  2.90347  2.73739  3.18146  2.89801  2.37887  2.77519  2.98518  4.58477  3.61503
          0.00675  5.39800  6.12035  0.61958  0.77255  0.48576  0.95510
      8   3.16099  2.77221  5.11408  4.50282  2.12804  4.33373  4.66141  2.23149  4.29184  2.70851  3.65000  4.49128  4.69569  4.42461  4.30465  3.64608  2.45727  2.05591  5.15052  1.46393      8 - -
          2.68618  4.42225  2.77519  2.73123  3.46354  2.40513  3.72494  3.29354  2.67741  2.69355  4.24690  2.90347  2.73739  3.18146  2.89801  2.37887  2.77519  2.98518  4.58477  3.61503
          0.00675  5.39800  6.12035  0.61958  0.77255  0.48576  0.95510
      9   4.05727  6.36936  0.34227  3.34203  6.17890  4.24761  5.14404  5.75430  4.39008  5.30332  6.24396  3.90140  4.99401  4.36581  5.05665  3.99995  2.14132  5.19638  7.37848  5.90164      9 - -
          2.68618  4.42225  2.77519  2.73123  3.46354  2.40513  3.72494  3.29354  2.67741  2.69355  4.24690  2.90347  2.73739  3.18146  2.89801  2.37887  2.77519  2.98518  4.58477  3.61503
          0.00675  5.39800  6.12035  0.61958  0.77255  0.48576  0.95510
     10   2.39325  4.98234  3.74447  3.18145  4.14922  4.00615  4.23588  3.52454  2.22884  2.55117  4.07576  3.64524  4.39011  2.00412  3.55663  3.23237  2.13011  2.03328  5.53928  2.79441     10 - -
          2.68618  4.42225  2.77519  2.73123  3.46354  2.40513  3.72494  3.29354  2.67741  2.69355  4.24690  2.90347  2.73739  3.18146  2.89801  2.37887  2.77519  2.98518  4.58477  3.61503
          0.00675  5.39800  6.12035  0.61958  0.77255  0.48576  0.95510
     11   3.81257  6.49198  0.83714  1.57538  5.78337  4.09603  4.61086  5.33041  3.60338  4.77331  5.59812  2.34816  4.70657  3.76293  2.53140  3.68009  4.09300  4.86305  6.90726  5.37208     11 - -
          2.68618  4.42225  2.77519  2.73123  3.46354  2.40513  3.72494  3.29354  2.67741  2.69355  4.24690  2.90347  2.73739  3.18146  2.89801  2.37887  2.77519  2.98518  4.58477  3.61503
          0.00675  5.39800  6.12035  0.61958  0.77255  0.48576  0.95510
     12   3.31013  5.75507  3.58804  2.99792  5.14906  2.52565  2.12937  4.59483  1.47324  4.03578  4.80034  2.54022  4.42587  2.53628  1.90080  3.27122  3.52207  4.17564  6.11989  4.78109     12 - -
          2.68618  4.42225  2.77519  2.73123  3.46354  2.40513  3.72494  3.29354  2.67741  2.69355  4.24690  2.90347  2.73739  3.18146  2.89801  2.37887  2.77519  2.98518  4.58477  3.61503
          0.00675  5.39800  6.12035  0.61958  0.77255  0.48576  0.95510
     13   1.89801  5.10980  5.30989  5.13340  5.84286  3.90779  5.87678  5.31687  5.09353  5.01245  5.76508  4.71167  4.76526  5.24953  5.20987  0.56429  1.74202  4.46466  7.18016  6.11445     13 - -
          2.68618  4.42225  2.77519  2.73123  3.46354  2.40513  3.72494  3.29354  2.67741  2.69355  4.24690  2.90347  2.73739  3.18146  2.89801  2.37887  2.77519  2.98518  4.58477  3.61503
          0.00675  5.39800  6.12035  0.61958  0.77255  0.48576  0.95510
     14   5.22687  6.64211  6.06723  6.14152  6.93683  0.03632  6.93802  7.04583  6.42645  6.38035  7.49879  6.24621  6.00957  6.66227  6.34642  5.46221  5.76853  6.37363  7.50956  7.13607     14 - -
          2.68618  4.42225  2.77519  2.73123  3.46354  2.40513  3.72494  3.29354  2.67741  2.69355  4.24690  2.90347  2.73739  3.18146  2.89801  2.37887  2.77519  2.98518  4.58477  3.61503
          0.00675  5.39800  6.12035  0.61958  0.77255  0.48576  0.95510
     15   3.18041  4.99659  4.13353  3.58692  4.33142  4.06295  4.53272  2.26489  3.43300  3.38740  4.27329  3.94895  4.55060  3.82029  2.55964  2.00307  0.99124  3.39348  5.73736  4.50457     15 - -
          2.68618  4.42225  2.77519  2.73123  3.46354  2.40513  3.72494  3.29354  2.67741  2.69355  4.24690  2.90347  2.73739  3.18146  2.89801  2.37887  2.77519  2.98518  4.58477  3.61503
          0.00675  5.39800  6.12035  0.61958  0.77255  0.48576  0.95510
     16   4.24744  5.44771  6.31595  5.77965  4.13466  5.74953  6.21265  1.38349  5.67185  1.40584  1.57377  5.92560  5.86028  5.65988  5.67443  5.15447  4.47670  1.55007  6.30820  5.27874     16 - -
          2.68618  4.42225  2.77519  2.73123  3.46354  2.40513  3.72494  3.29354  2.67741  2.69355  4.24690  2.90347  2.73739  3.18146  2.89801  2.37887  2.77519  2.98518  4.58477  3.61503
          0.00675  5.39800  6.12035  0.61958  0.77255  0.48576  0.95510
     17   3.28739  5.83253  1.92873  2.09504  5.16782  3.92705  4.20927  4.66577  3.00337  4.13396  4.88704  1.70855  4.38598  3.31971  2.28274  1.69943  3.52966  4.22013  6.26278  4.82604     17 - -
          2.68618  4.42225  2.77519  2.73123  3.46354  2.40513  3.72494  3.29354  2.67741  2.69355  4.24690  2.90347  2.73739  3.18146  2.89801  2.37887  2.77519  2.98518  4.58477  3.61503
          0.00675  5.39800  6.12035  0.61958  0.77255  0.48576  0.95510
     18   1.41746  5.23210  3.97041  3.48134  5.07655  1.95905  2.45911  4.52243  3.48998  4.12112  4.90805  3.86766  4.50525  3.81882  3.92022  1.53866  2.40219  4.03414  6.32711  5.02814     18 - -
          2.68618  4.42225  2.77519  2.73123  3.46354  2.40513  3.72494  3.29354  2.67741  2.69355  4.24690  2.90347  2.73739  3.18146  2.89801  2.37887  2.77519  2.98518  4.58477  3.61503
          0.00675  5.39800  6.12035  0.61958  0.77255  0.48576  0.95510
     19   4.83660  6.11930  5.41739  2.20870  1.61963  5.45949  1.72192  4.78091  5.05515  4.05262  5.30204  5.01170  5.77195  5.07102  5.17980  4.81442  5.04662  4.65935  4.61633  0.91148     19 - -
          2.68618  4.42225  2.77519  2.73123  3.46354  2.40513  3.72494  3.29354  2.67741  2.69355  4.24690  2.90347  2.73739  3.18146  2.89801  2.37887  2.77519  2.98518  4.58477  3.61503
          0.00675  5.39800  6.12035  0.61958  0.77255  0.48576  0.95510
     20   3.48857  5.92413  3.54378  0.84077  5.32039  4.13317  2.66866  4.76295  2.81123  4.19372  4.97940  3.59933  4.54924  2.42975  2.11372  3.43732  3.70074  4.35140  6.26611  4.93584     20 - -
          2.68618  4.42225  2.77519  2.73123  3.46354  2.40513  3.72494  3.29354  2.67741  2.69355  4.24690  2.90347  2.73739  3.18146  2.89801  2.37887  2.77519  2.98518  4.58477  3.61503
          0.00675  5.39800  6.12035  0.61958  0.77255  0.48576  0.95510
     21   4.95330  6.06200  6.87727  6.31285  3.88658  6.42383  6.62634  3.18612  6.15971  0.66039  1.04028  6.64977  6.19186  5.80327  5.98683  5.92797  5.12765  3.60494  6.28910  5.43932     21 - -
          2.68618  4.42225  2.77519  2.73123  3.46354  2.40513  3.72494  3.29354  2.67741  2.69355  4.24690  2.90347  2.73739  3.18146  2.89801  2.37887  2.77519  2.98518  4.58477  3.61503
          0.00675  5.39800  6.12035  0.61958  0.77255  0.48576  0.95510
     22   5.49868  6.82783  6.07832  5.55420  6.62554  5.41164  5.98759  6.51102  4.27176  5.74877  6.83581  5.77639  5.96369  5.28309  0.06320  5.62190  5.75362  6.18037  7.19002  6.47705     22 - -
          2.68618  4.42225  2.77519  2.73123  3.46354  2.40513  3.72494  3.29354  2.67741  2.69355  4.24690  2.90347  2.73739  3.18146  2.89801  2.37887  2.77519  2.98518  4.58477  3.61503
          0.00675  5.39800  6.12035  0.61958  0.77255  0.48576  0.95510
     23   3.06149  5.56474  2.33240  2.24981  4.90661  2.74099  4.02357  4.39038  2.22233  2.73693  3.09927  2.64239  4.22947  2.32823  3.25198  3.02512  2.08595  3.95367  5.99928  4.59016     23 - -
          2.68618  4.42225  2.77519  2.73123  3.46354  2.40513  3.72494  3.29354  2.67741  2.69355  4.24690  2.90347  2.73739  3.18146  2.89801  2.37887  2.77519  2.98518  4.58477  3.61503
          0.00675  5.39800  6.12035  0.61958  0.77255  0.48576  0.95510
     24   0.29508  5.15858  5.53906  5.41692  5.43151  4.08772  6.01305  4.06483  5.31179  4.30708  5.35662  4.91469  4.92294  5.47493  5.35018  3.59159  3.88382  2.28122  7.00649  5.88894     24 - -
          2.68618  4.42225  2.77519  2.73123  3.46354  2.40513  3.72494  3.29354  2.67741  2.69355  4.24690  2.90347  2.73739  3.18146  2.89801  2.37887  2.77519  2.98518  4.58477  3.61503
          0.00675  5.39800  6.12035  0.61958  0.77255  0.48576  0.95510
     25   4.47902  5.62964  6.56789  6.05670  4.15787  6.09691  6.60323  1.30876  5.98728  0.64748  3.86544  6.28383  6.08571  5.88700  5.97183  5.55405  4.70442  2.14378  6.49063  5.52982     25 - -
          2.68618  4.42225  2.77519  2.73123  3.46354  2.40513  3.72494  3.29354  2.67741  2.69355  4.24690  2.90347  2.73739  3.18146  2.89801  2.37887  2.77519  2.98518  4.58477  3.61503
          0.00675  5.39800  6.12035  0.61958  0.77255  0.48576  0.95510
     26   3.10348  2.71092  3.33911  1.66260  4.93775  2.57483  4.05252  4.41559  2.23434  3.89410  4.63802  1.83848  4.26394  3.15239  2.46874  3.06764  3.33357  3.98435  6.02315  4.62300     26 - -
          2.68618  4.42225  2.77519  2.73123  3.46354  2.40513  3.72494  3.29354  2.67741  2.69355  4.24690  2.90347  2.73739  3.18146  2.89801  2.37887  2.77519  2.98518  4.58477  3.61503
          0.00675  5.39800  6.12035  0.61958  0.77255  0.48576  0.95510
     27   2.41255  5.58604  2.00562  2.21751  4.92334  3.85014  4.04957  4.40520  1.88610  2.58625  4.63069  3.31972  4.25162  3.14997  3.28636  1.76943  3.32228  3.97286  6.02322  4.61427     27 - -
          2.68618  4.42225  2.77519  2.73123  3.46354  2.40513  3.72494  3.29354  2.67741  2.69355  4.24690  2.90347  2.73739  3.18146  2.89801  2.37887  2.77519  2.98518  4.58477  3.61503
          0.00675  5.39800  6.12035  0.61958  0.77255  0.48576  0.95510
     28   0.68309  5.04298  5.44878  4.93339  4.14747  4.73371  5.39783  1.93235  4.77543  2.80536  2.35333  4.99122  5.17701  4.96182  4.88198  4.11547  3.90811  2.74120  5.92342  4.76796     28 - -
          2.68618  4.42225  2.77519  2.73123  3.46354  2.40513  3.72494  3.29354  2.67741  2.69355  4.24690  2.90347  2.73739  3.18146  2.89801  2.37887  2.77519  2.98518  4.58477  3.61503
          0.00675  5.39800  6.12035  0.61958  0.77255  0.48576  0.95510
     29   5.22687  6.64211  6.06723  6.14152  6.93683  0.03632  6.93802  7.04583  6.42645  6.38035  7.49879  6.24621  6.00957  6.66227  6.34642  5.46221  5.76853  6.37363  7.50956  7.13607     29 - -
          2.68618  4.42225  2.77519  2.73123  3.46354  2.40513  3.72494  3.29354  2.67741  2.69355  4.24690  2.90347  2.73739  3.18146  2.89801  2.37887  2.77519  2.98518  4.58477  3.61503
          0.00675  5.39800  6.12035  0.61958  0.77255  0.48576  0.95510
     30   5.23743  6.20211  6.23454  6.14966  0.66427  5.82655  4.52333  2.44634  5.91831  3.84697  5.22204  5.40367  6.06933  5.55925  5.69991  5.22971  5.43294  4.63259  4.59617  1.20224     30 - -
          2.68618  4.42225  2.77519  2.73123  3.46354  2.40513  3.72494  3.29354  2.67741  2.69355  4.24690  2.90347  2.73739  3.18146  2.89801  2.37887  2.77519  2.98518  4.58477  3.61503
          0.00675  5.39800  6.12035  0.61958  0.77255  0.48576  0.95510
     31   3.55564  5.91166  3.90880  3.25131  5.36122  4.25289  1.77427  4.75678  1.46247  4.16483  4.96222  3.72643  4.61271  1.77509  2.09978  3.51813  2.51085  4.36574  6.20704  4.94743     31 - -
          2.68618  4.42225  2.77519  2.73123  3.46354  2.40513  3.72494  3.29354  2.67741  2.69355  4.24690  2.90347  2.73739  3.18146  2.89801  2.37887  2.77519  2.98518  4.58477  3.61503
          0.00675  5.39800  6.12035  0.61958  0.77255  0.48576  0.95510
     32   4.99143  6.08821  6.91963  6.35526  3.88707  6.48170  6.67317  3.18880  6.20903  0.25875  2.30299  6.71216  6.21774  5.82582  6.02366  5.99754  5.16217  3.61795  6.30311  5.46496     32 - -
          2.68618  4.42225  2.77519  2.73123  3.46354  2.40513  3.72494  3.29354  2.67741  2.69355  4.24690  2.90347  2.73739  3.18146  2.89801  2.37887  2.77519  2.98518  4.58477  3.61503
          0.00675  5.39800  6.12035  0.61958  0.77255  0.48576  0.95510
     33   3.38926  5.45660  3.84299  3.73656  5.75688  3.98860  5.15399  5.29561  4.14988  4.87083  5.65699  0.86188  2.47581  4.36611  4.57203  1.22893  3.87433  4.59031  6.99477  5.68621     33 - -
          2.68618  4.42225  2.77519  2.73123  3.46354  2.40513  3.72494  3.29354  2.67741  2.69355  4.24690  2.90347  2.73739  3.18146  2.89801  2.37887  2.77519  2.98518  4.58477  3.61503
          0.00455  5.39580        *  0.61958  0.77255  0.00000        *
//


HMMER3/b [3.0 | March 2010]
NAME  ef4
LENG  23
ALPH  amino
RF    no
CS    no
MAP   yes
DATE  Tue Sep  6 01:52:44 2011
NSEQ  10
EFFN  10.000000
CKSUM 2859825307
STATS LOCAL MSV       -6.4828  0.72512
STATS LOCAL VITERBI   -6.6467  0.72512
STATS LOCAL FORWARD   -4.3851  0.72512
HMM          A        C        D        E        F        G        H        I        K        L        M        N        P        Q        R        S        T        V        W        Y   
            m->m     m->i     m->d     i->m     i->i     d->m     d->d
  COMPO   2.64667  2.94025  2.28608  3.66530  2.44328  3.31984  4.32856  2.23210  3.43282  2.34158  3.83492  3.56710  4.59605  3.80324  2.64280  2.92348  3.51180  2.39780  6.27567  3.05284
          2.68618  4.42225  2.77519  2.73123  3.46354  2.40513  3.72494  3.29354  2.67741  2.69355  4.24690  2.90347  2.73739  3.18146  2.89801  2.37887  2.77519  2.98518  4.58477  3.61503
          0.00382  5.96552  6.68787  0.61958  0.77255  0.00000        *
      1   2.44044  2.08699  5.79080  5.20012  4.29368  5.03115  5.41694  2.14872  5.00668  1.79726  4.26636  5.19981  5.37829  5.15308  5.03094  4.35880  1.79021  1.43298  5.89441  4.71178      1 - -
          2.68618  4.42225  2.77519  2.73123  3.46354  2.40513  3.72494  3.29354  2.67741  2.69355  4.24690  2.90347  2.73739  3.18146  2.89801  2.37887  2.77519  2.98518  4.58477  3.61503
          0.00382  5.96552  6.68787  0.61958  0.77255  0.48576  0.95510
      2   5.28894  6.38579  7.34292  6.83371  4.53254  6.93411  7.33667  0.67584  6.77205  0.88502  4.23279  7.16670  6.73958  6.46590  6.65342  6.47232  5.49282  3.56095  6.96692  6.09529      2 - -
          2.68618  4.42225  2.77519  2.73123  3.46354  2.40513  3.72494  3.29354  2.67741  2.69355  4.24690  2.90347  2.73739  3.18146  2.89801  2.37887  2.77519  2.98518  4.58477  3.61503
          0.00382  5.96552  6.68787  0.61958  0.77255  0.48576  0.95510
      3   1.82937  5.27201  5.88658  5.35266  4.57161  2.64417  5.67240  1.42700  5.18682  3.48928  4.51776  5.31870  5.47704  5.35130  5.24240  4.39663  2.40574  1.12511  6.19687  5.01153      3 - -
          2.68618  4.42225  2.77519  2.73123  3.46354  2.40513  3.72494  3.29354  2.67741  2.69355  4.24690  2.90347  2.73739  3.18146  2.89801  2.37887  2.77519  2.98518  4.58477  3.61503
          0.00382  5.96552  6.68787  0.61958  0.77255  0.48576  0.95510
      4   1.97350  5.56061  3.87869  3.31791  4.78183  4.27672  2.11544  4.18686  2.23088  2.03232  2.64113  3.82676  4.66480  2.05084  3.73548  3.48547  2.44552  3.88302  6.07418  4.75732      4 - -
          2.68618  4.42225  2.77519  2.73123  3.46354  2.40513  3.72494  3.29354  2.67741  2.69355  4.24690  2.90347  2.73739  3.18146  2.89801  2.37887  2.77519  2.98518  4.58477  3.61503
          0.00382  5.96552  6.68787  0.61958  0.77255  0.48576  0.95510
      5   6.51845  7.58155  6.96856  6.58862  7.51317  6.16252  7.00503  7.57855  5.42593  6.74242  7.88925  6.81963  6.74527  6.39969  0.02251  6.69765  6.79843  7.23053  7.95906  7.45669      5 - -
          2.68618  4.42225  2.77519  2.73123  3.46354  2.40513  3.72494  3.29354  2.67741  2.69355  4.24690  2.90347  2.73739  3.18146  2.89801  2.37887  2.77519  2.98518  4.58477  3.61503
          0.00382  5.96552  6.68787  0.61958  0.77255  0.48576  0.95510
      6   6.25030  7.00415  6.86717  6.93741  2.16184  6.52089  5.02502  5.75770  6.69734  4.78749  6.23267  5.99612  6.76036  6.21117  6.40109  5.96579  6.42635  5.74075  5.08570  0.17864      6 - -
          2.68618  4.42225  2.77519  2.73123  3.46354  2.40513  3.72494  3.29354  2.67741  2.69355  4.24690  2.90347  2.73739  3.18146  2.89801  2.37887  2.77519  2.98518  4.58477  3.61503
          0.00382  5.96552  6.68787  0.61958  0.77255  0.48576  0.95510
      7   0.88113  5.58391  5.94446  5.74548  5.99784  1.79977  6.33604  1.90427  5.66106  5.13609  5.95693  5.26477  5.29341  5.78831  5.72745  1.58989  4.26596  4.74099  7.41009  6.31892      7 - -
          2.68618  4.42225  2.77519  2.73123  3.46354  2.40513  3.72494  3.29354  2.67741  2.69355  4.24690  2.90347  2.73739  3.18146  2.89801  2.37887  2.77519  2.98518  4.58477  3.61503
          0.00382  5.96552  6.68787  0.61958  0.77255  0.48576  0.95510
      8   3.44115  2.78897  1.41774  2.25523  5.29745  4.19799  4.39201  4.78232  2.17423  4.25479  4.99381  3.66512  4.59860  3.49034  2.04857  1.95329  3.67267  4.34286  6.38044  4.97096      8 - -
          2.68618  4.42225  2.77519  2.73123  3.46354  2.40513  3.72494  3.29354  2.67741  2.69355  4.24690  2.90347  2.73739  3.18146  2.89801  2.37887  2.77519  2.98518  4.58477  3.61503
          0.11456  5.96552  2.24740  0.61958  0.77255  0.48576  0.95510
      9   3.38795  5.90284  1.94460  2.29589  5.25039  4.13607  4.33430  4.73661  1.49803  4.20638  4.94559  3.60178  2.57168  3.43298  1.92108  2.31115  3.61975  4.29537  6.33006  4.91893      9 - -
          2.68618  4.42225  2.77519  2.73123  3.46354  2.40513  3.72494  3.29354  2.67741  2.69355  4.24690  2.90347  2.73739  3.18146  2.89801  2.37887  2.77519  2.98518  4.58477  3.61503
          0.00427  5.85523  6.57757  0.61958  0.77255  0.24460  1.52794
     10   3.81581  6.38977  1.09406  1.83429  5.71748  4.37803  2.52799  5.22501  2.33191  4.68673  5.45057  2.27937  4.87202  2.43168  4.07319  3.74112  4.06480  4.77398  6.81491  5.35947     10 - -
          2.68618  4.42225  2.77519  2.73123  3.46354  2.40513  3.72494  3.29354  2.67741  2.69355  4.24690  2.90347  2.73739  3.18146  2.89801  2.37887  2.77519  2.98518  4.58477  3.61503
          0.00382  5.96552  6.68787  0.61958  0.77255  0.48576  0.95510
     11   4.70445  6.12061  6.54397  6.12839  4.48986  0.97199  6.49747  3.79922  5.92391  0.84607  2.34445  6.15595  6.11610  5.93002  5.90230  5.20773  5.02187  4.05206  6.64885  5.64223     11 - -
          2.68618  4.42225  2.77519  2.73123  3.46354  2.40513  3.72494  3.29354  2.67741  2.69355  4.24690  2.90347  2.73739  3.18146  2.89801  2.37887  2.77519  2.98518  4.58477  3.61503
          0.00382  5.96552  6.68787  0.61958  0.77255  0.48576  0.95510
     12   2.37809  5.87512  3.66496  3.10825  5.20714  2.61638  4.36626  2.17946  2.33435  4.17385  4.92003  2.45455  4.57261  2.00986  2.34325  3.37061  2.06861  4.25890  6.31508  4.91500     12 - -
          2.68618  4.42225  2.77519  2.73123  3.46354  2.40513  3.72494  3.29354  2.67741  2.69355  4.24690  2.90347  2.73739  3.18146  2.89801  2.37887  2.77519  2.98518  4.58477  3.61503
          0.00382  5.96552  6.68787  0.61958  0.77255  0.48576  0.95510
     13   4.83709  5.96936  7.01371  6.57498  4.97678  6.62652  7.46241  0.54748  6.57862  1.43785  4.65201  6.80946  6.66903  6.67268  6.69652  6.13076  5.08709  1.99531  7.37514  6.30563     13 - -
          2.68618  4.42225  2.77519  2.73123  3.46354  2.40513  3.72494  3.29354  2.67741  2.69355  4.24690  2.90347  2.73739  3.18146  2.89801  2.37887  2.77519  2.98518  4.58477  3.61503
          0.00382  5.96552  6.68787  0.61958  0.77255  0.48576  0.95510
     14   2.46619  5.96111  1.16192  3.17085  2.56096  4.23799  4.46870  4.76658  3.23171  4.26835  5.02567  2.46171  2.70162  3.57837  2.04287  3.47135  3.74093  4.34918  6.41826  5.01439     14 - -
          2.68618  4.42225  2.77519  2.73123  3.46354  2.40513  3.72494  3.29354  2.67741  2.69355  4.24690  2.90347  2.73739  3.18146  2.89801  2.37887  2.77519  2.98518  4.58477  3.61503
          0.00382  5.96552  6.68787  0.61958  0.77255  0.48576  0.95510
     15   5.79068  6.79030  7.12919  6.92120  0.30261  6.67811  5.74954  4.25425  6.76015  1.68163  4.67065  6.52413  6.73877  6.33040  6.51492  6.23715  5.98089  4.63118  5.74620  4.10008     15 - -
          2.68618  4.42225  2.77519  2.73123  3.46354  2.40513  3.72494  3.29354  2.67741  2.69355  4.24690  2.90347  2.73739  3.18146  2.89801  2.37887  2.77519  2.98518  4.58477  3.61503
          0.00382  5.96552  6.68787  0.61958  0.77255  0.48576  0.95510
     16   4.63126  6.98001  0.28444  3.84885  6.88341  4.76568  5.71436  6.60649  5.05544  6.05986  7.01122  4.41392  5.53706  4.94415  5.80368  1.86464  5.07329  5.93874  8.07478  6.54541     16 - -
          2.68618  4.42225  2.77519  2.73123  3.46354  2.40513  3.72494  3.29354  2.67741  2.69355  4.24690  2.90347  2.73739  3.18146  2.89801  2.37887  2.77519  2.98518  4.58477  3.61503
          0.00382  5.96552  6.68787  0.61958  0.77255  0.48576  0.95510
     17   4.65290  7.33148  0.72683  3.57135  6.83750  4.67882  5.46055  6.48689  4.75366  5.90694  6.85891  1.72976  5.42048  4.66326  5.54917  1.41317  5.02675  5.91898  8.04600  6.37112     17 - -
          2.68618  4.42225  2.77519  2.73123  3.46354  2.40513  3.72494  3.29354  2.67741  2.69355  4.24690  2.90347  2.73739  3.18146  2.89801  2.37887  2.77519  2.98518  4.58477  3.61503
          0.00382  5.96552  6.68787  0.61958  0.77255  0.48576  0.95510
     18   6.24664  7.00222  6.86759  6.93673  0.20401  6.52070  5.02582  5.74747  6.69688  4.77644  6.22212  5.99653  6.75962  6.21075  6.40074  5.96521  6.42276  5.73364  5.08645  1.99593     18 - -
          2.68618  4.42225  2.77519  2.73123  3.46354  2.40513  3.72494  3.29354  2.67741  2.69355  4.24690  2.90347  2.73739  3.18146  2.89801  2.37887  2.77519  2.98518  4.58477  3.61503
          0.00382  5.96552  6.68787  0.61958  0.77255  0.48576  0.95510
     19   4.72817  5.86498  6.93011  6.51688  5.21821  6.55564  7.55757  1.31287  6.54124  1.79455  4.87760  6.73152  6.66455  6.79295  6.74339  6.06352  4.98906  0.65749  7.60576  6.41073     19 - -
          2.68618  4.42225  2.77519  2.73123  3.46354  2.40513  3.72494  3.29354  2.67741  2.69355  4.24690  2.90347  2.73739  3.18146  2.89801  2.37887  2.77519  2.98518  4.58477  3.61503
          0.00382  5.96552  6.68787  0.61958  0.77255  0.48576  0.95510
     20   1.75309  1.96664  4.29204  3.74063  4.71674  4.37586  4.78395  4.09792  3.69589  3.77773  2.03745  2.65428  4.83873  4.02965  2.52156  1.64246  3.78253  3.81383  6.09945  4.83959     20 - -
          2.68618  4.42225  2.77519  2.73123  3.46354  2.40513  3.72494  3.29354  2.67741  2.69355  4.24690  2.90347  2.73739  3.18146  2.89801  2.37887  2.77519  2.98518  4.58477  3.61503
          0.00382  5.96552  6.68787  0.61958  0.77255  0.48576  0.95510
     21   1.77210  0.27027  6.47972  6.52540  6.66069  4.63956  6.88859  6.07838  6.35306  5.87235  6.67698  5.62786  5.51985  6.40766  6.23591  4.17655  4.54992  5.22053  7.94349  7.02132     21 - -
          2.68618  4.42225  2.77519  2.73123  3.46354  2.40513  3.72494  3.29354  2.67741  2.69355  4.24690  2.90347  2.73739  3.18146  2.89801  2.37887  2.77519  2.98518  4.58477  3.61503
          0.00382  5.96552  6.68787  0.61958  0.77255  0.48576  0.95510
     22   1.91062  2.46784  5.60763  4.99431  1.96139  4.81155  5.14857  3.30799  4.78064  1.44332  2.48047  4.97894  5.16261  4.89971  4.78278  4.12677  3.86042  1.85499  5.61821  4.45201     22 - -
          2.68618  4.42225  2.77519  2.73123  3.46354  2.40513  3.72494  3.29354  2.67741  2.69355  4.24690  2.90347  2.73739  3.18146  2.89801  2.37887  2.77519  2.98518  4.58477  3.61503
          0.00382  5.96552  6.68787  0.61958  0.77255  0.48576  0.95510
     23   4.70470  5.84045  6.91659  6.51434  5.31731  6.55321  7.63315  1.07834  6.54962  2.40551  4.96607  6.72781  6.67765  6.85833  6.78428  6.06736  4.96907  0.64612  7.71856  6.47134     23 - -
          2.68618  4.42225  2.77519  2.73123  3.46354  2.40513  3.72494  3.29354  2.67741  2.69355  4.24690  2.90347  2.73739  3.18146  2.89801  2.37887  2.77519  2.98518  4.58477  3.61503
          0.00257  5.96427        *  0.61958  0.77255  0.00000        *
//


HMMER3/b [3.0 | March 2010]
NAME  ef5
LENG  29
ALPH  amino
RF    no
CS    no
MAP   yes
DATE  Tue Sep  6 01:52:44 2011
NSEQ  10
EFFN  10.000000
CKSUM 2320976668
STATS LOCAL MSV       -6.8071  0.72575
STATS LOCAL VITERBI   -6.9557  0.72575
STATS LOCAL FORWARD   -3.9205  0.72575
HMM          A        C        D        E        F        G        H        I        K        L        M        N        P        Q        R        S        T        V        W        Y   
            m->m     m->i     m->d     i->m     i->i     d->m     d->d
  COMPO   3.04264  4.56138  2.59628  2.58471  2.36286  3.31812  3.55695  2.76384  2.76003  1.99254  3.74724  2.97252  4.63982  3.12371  3.10327  3.19905  2.63867  3.12849  3.68712  4.14193
          2.68618  4.42225  2.77519  2.73123  3.46354  2.40513  3.72494  3.29354  2.67741  2.69355  4.24690  2.90347  2.73739  3.18146  2.89801  2.37887  2.77519  2.98518  4.58477  3.61503
          0.00382  5.96552  6.68787  0.61958  0.77255  0.00000        *
      1   5.17021  6.27968  7.26588  6.75244  4.57599  6.85588  7.31671  2.14964  6.70676  0.33307  4.26738  7.06014  6.70115  6.46029  6.62706  6.35750  5.38140  2.15706  7.00152  6.12521      1 - -
          2.68618  4.42225  2.77519  2.73123  3.46354  2.40513  3.72494  3.29354  2.67741  2.69355  4.24690  2.90347  2.73739  3.18146  2.89801  2.37887  2.77519  2.98518  4.58477  3.61503
          0.00382  5.96552  6.68787  0.61958  0.77255  0.48576  0.95510
      2   4.15844  6.47759  4.44388  1.01111  5.97199  4.79658  4.76742  5.33989  1.68690  4.71903  5.53654  4.27031  5.16187  3.87908  1.60339  4.11387  2.16270  4.95877  6.73218  5.51101      2 - -
          2.68618  4.42225  2.77519  2.73123  3.46354  2.40513  3.72494  3.29354  2.67741  2.69355  4.24690  2.90347  2.73739  3.18146  2.89801  2.37887  2.77519  2.98518  4.58477  3.61503
          0.00382  5.96552  6.68787  0.61958  0.77255  0.48576  0.95510
      3   2.04306  5.68783  5.47214  5.37690  6.45806  2.34436  6.34832  5.96593  5.55931  5.63130  6.37337  2.15559  5.30293  5.69044  5.73393  3.94944  0.52327  5.06897  7.77428  6.68654      3 - -
          2.68618  4.42225  2.77519  2.73123  3.46354  2.40513  3.72494  3.29354  2.67741  2.69355  4.24690  2.90347  2.73739  3.18146  2.89801  2.37887  2.77519  2.98518  4.58477  3.61503
          0.00382  5.96552  6.68787  0.61958  0.77255  0.48576  0.95510
      4   1.55671  5.26423  5.85521  5.25388  2.38767  5.09583  5.34022  3.48079  5.04700  1.34021  1.58428  5.24261  5.41318  5.12419  5.03889  4.41634  4.14278  3.43046  5.71962  2.48577      4 - -
          2.68618  4.42225  2.77519  2.73123  3.46354  2.40513  3.72494  3.29354  2.67741  2.69355  4.24690  2.90347  2.73739  3.18146  2.89801  2.37887  2.77519  2.98518  4.58477  3.61503
          0.00382  5.96552  6.68787  0.61958  0.77255  0.48576  0.95510
      5   3.72307  5.18843  5.66944  5.14339  0.84849  4.77935  5.34623  1.72813  4.95884  3.39559  4.39217  5.07753  5.26511  5.10010  4.99733  2.21512  2.22740  3.35760  5.84344  4.57690      5 - -
          2.68618  4.42225  2.77519  2.73123  3.46354  2.40513  3.72494  3.29354  2.67741  2.69355  4.24690  2.90347  2.73739  3.18146  2.89801  2.37887  2.77519  2.98518  4.58477  3.61503
          0.00382  5.96552  6.68787  0.61958  0.77255  0.48576  0.95510
      6   3.48736  6.00489  1.80808  2.23553  5.35203  4.22400  4.42928  4.83893  1.93673  4.30770  5.04846  2.20329  4.63359  3.52910  1.55712  3.44357  2.52507  4.39734  6.43093  5.01834      6 - -
          2.68618  4.42225  2.77519  2.73123  3.46354  2.40513  3.72494  3.29354  2.67741  2.69355  4.24690  2.90347  2.73739  3.18146  2.89801  2.37887  2.77519  2.98518  4.58477  3.61503
          0.00382  5.96552  6.68787  0.61958  0.77255  0.48576  0.95510
      7   2.37506  4.95287  5.54796  4.93460  1.55939  4.76165  5.09673  1.85943  4.72257  2.23935  2.44377  4.92370  5.11722  2.29861  4.73052  4.07496  3.81577  2.05231  5.57826  4.40812      7 - -
          2.68618  4.42225  2.77519  2.73123  3.46354  2.40513  3.72494  3.29354  2.67741  2.69355  4.24690  2.90347  2.73739  3.18146  2.89801  2.37887  2.77519  2.98518  4.58477  3.61503
          0.00382  5.96552  6.68787  0.61958  0.77255  0.48576  0.95510
      8   6.57883  7.40474  7.07696  7.14434  0.03461  6.31846  6.20964  6.47423  7.15696  5.51204  6.97014  6.84638  6.86138  7.04689  6.91449  6.66191  6.91488  6.47317  6.30414  4.64062      8 - -
          2.68618  4.42225  2.77519  2.73123  3.46354  2.40513  3.72494  3.29354  2.67741  2.69355  4.24690  2.90347  2.73739  3.18146  2.89801  2.37887  2.77519  2.98518  4.58477  3.61503
          0.00382  5.96552  6.68787  0.61958  0.77255  0.48576  0.95510
      9   3.96021  6.31465  4.32126  3.65989  5.76101  4.66120  1.73672  5.15696  1.49339  2.60045  5.36488  4.13517  5.02008  2.17936  1.63661  2.50880  4.14699  4.76682  6.61229  5.35187      9 - -
          2.68618  4.42225  2.77519  2.73123  3.46354  2.40513  3.72494  3.29354  2.67741  2.69355  4.24690  2.90347  2.73739  3.18146  2.89801  2.37887  2.77519  2.98518  4.58477  3.61503
          0.00382  5.96552  6.68787  0.61958  0.77255  0.48576  0.95510
     10   1.78705  5.85612  3.68877  1.80171  5.17549  4.19900  4.38772  4.64005  2.14158  1.89175  4.90570  3.67871  4.59302  2.56463  3.60410  3.39513  2.08360  4.23323  6.30363  4.91374     10 - -
          2.68618  4.42225  2.77519  2.73123  3.46354  2.40513  3.72494  3.29354  2.67741  2.69355  4.24690  2.90347  2.73739  3.18146  2.89801  2.37887  2.77519  2.98518  4.58477  3.61503
          0.00382  5.96552  6.68787  0.61958  0.77255  0.48576  0.95510
     11   3.96111  5.46298  5.33147  4.62771  2.49347  4.99079  5.13061  3.74782  2.12546  1.18600  2.54628  4.86097  5.31685  4.53806  1.38019  4.31064  4.16996  3.66572  5.97563  4.81244     11 - -
          2.68618  4.42225  2.77519  2.73123  3.46354  2.40513  3.72494  3.29354  2.67741  2.69355  4.24690  2.90347  2.73739  3.18146  2.89801  2.37887  2.77519  2.98518  4.58477  3.61503
          0.00382  5.96552  6.68787  0.61958  0.77255  0.48576  0.95510
     12   4.69136  7.40402  0.41824  3.56909  6.87799  4.68773  5.47355  6.53839  4.78828  5.95186  6.91975  2.03494  5.43444  4.67890  5.60571  2.14401  5.06572  5.97072  8.09109  6.39828     12 - -
          2.68618  4.42225  2.77519  2.73123  3.46354  2.40513  3.72494  3.29354  2.67741  2.69355  4.24690  2.90347  2.73739  3.18146  2.89801  2.37887  2.77519  2.98518  4.58477  3.61503
          0.00382  5.96552  6.68787  0.61958  0.77255  0.48576  0.95510
     13   3.46708  5.90662  3.70544  2.34998  5.22711  4.23251  2.43974  4.69499  2.27597  4.19793  4.95704  3.71066  2.18321  3.52937  3.61402  3.44024  1.30020  4.28706  6.34524  2.38921     13 - -
          2.68618  4.42225  2.77519  2.73123  3.46354  2.40513  3.72494  3.29354  2.67741  2.69355  4.24690  2.90347  2.73739  3.18146  2.89801  2.37887  2.77519  2.98518  4.58477  3.61503
          0.00382  5.96552  6.68787  0.61958  0.77255  0.48576  0.95510
     14   3.85971  6.42753  1.25337  1.81015  5.75112  2.20413  4.74897  5.25663  1.70323  2.34372  5.49345  3.85572  4.90470  3.87120  4.11757  3.78302  4.11065  4.81030  6.85450  5.39877     14 - -
          2.68618  4.42225  2.77519  2.73123  3.46354  2.40513  3.72494  3.29354  2.67741  2.69355  4.24690  2.90347  2.73739  3.18146  2.89801  2.37887  2.77519  2.98518  4.58477  3.61503
          0.00382  5.96552  6.68787  0.61958  0.77255  0.48576  0.95510
     15   3.72769  6.16386  3.88424  3.37825  5.54263  2.55758  4.58206  4.99321  1.78734  2.78886  5.22383  1.24421  4.83535  1.60681  3.56392  3.68819  3.94811  4.57960  6.55244  5.20142     15 - -
          2.68618  4.42225  2.77519  2.73123  3.46354  2.40513  3.72494  3.29354  2.67741  2.69355  4.24690  2.90347  2.73739  3.18146  2.89801  2.37887  2.77519  2.98518  4.58477  3.61503
          0.00382  5.96552  6.68787  0.61958  0.77255  0.48576  0.95510
     16   3.40602  5.91220  1.71448  3.09398  5.25495  4.17428  4.36613  4.73966  2.11511  4.21661  4.95443  2.45706  4.57093  2.26065  3.59674  2.34739  2.06954  2.34610  6.34639  4.93596     16 - -
          2.68618  4.42225  2.77519  2.73123  3.46354  2.40513  3.72494  3.29354  2.67741  2.69355  4.24690  2.90347  2.73739  3.18146  2.89801  2.37887  2.77519  2.98518  4.58477  3.61503
          0.00382  5.96552  6.68787  0.61958  0.77255  0.48576  0.95510
     17   4.74607  7.64934  2.13852  1.52183  6.86792  0.76718  5.41378  6.51439  4.70681  5.91233  6.88072  2.03469  5.42185  4.61160  5.52846  4.52395  5.08535  5.99612  8.06300  6.35042     17 - -
          2.68618  4.42225  2.77519  2.73123  3.46354  2.40513  3.72494  3.29354  2.67741  2.69355  4.24690  2.90347  2.73739  3.18146  2.89801  2.37887  2.77519  2.98518  4.58477  3.61503
          0.00382  5.96552  6.68787  0.61958  0.77255  0.48576  0.95510
     18   3.50310  4.88516  5.41824  4.80652  2.28081  4.66754  2.71926  2.29972  4.60226  3.07372  2.58583  4.81400  5.03167  4.74280  4.62784  2.31093  1.57111  1.69847  5.50715  4.32983     18 - -
          2.68618  4.42225  2.77519  2.73123  3.46354  2.40513  3.72494  3.29354  2.67741  2.69355  4.24690  2.90347  2.73739  3.18146  2.89801  2.37887  2.77519  2.98518  4.58477  3.61503
          0.00382  5.96552  6.68787  0.61958  0.77255  0.48576  0.95510
     19   1.32936  5.75919  6.76512  6.36182  5.34723  6.18480  7.28433  0.74662  6.35229  3.73328  5.02961  6.46833  6.47192  6.66136  6.55141  5.66728  4.84484  1.62874  7.57432  6.30420     19 - -
          2.68618  4.42225  2.77519  2.73123  3.46354  2.40513  3.72494  3.29354  2.67741  2.69355  4.24690  2.90347  2.73739  3.18146  2.89801  2.37887  2.77519  2.98518  4.58477  3.61503
          0.00382  5.96552  6.68787  0.61958  0.77255  0.48576  0.95510
     20   3.39459  2.87937  3.65086  1.75485  2.71461  4.17117  2.42934  4.69878  2.27482  4.18443  4.92630  2.31521  4.56458  2.48923  3.58679  3.36105  2.04357  4.26905  6.32096  4.91588     20 - -
          2.68618  4.42225  2.77519  2.73123  3.46354  2.40513  3.72494  3.29354  2.67741  2.69355  4.24690  2.90347  2.73739  3.18146  2.89801  2.37887  2.77519  2.98518  4.58477  3.61503
          0.00382  5.96552  6.68787  0.61958  0.77255  0.48576  0.95510
     21   5.31841  6.43555  7.27955  6.73524  1.09098  6.79028  6.80002  3.61467  6.62758  0.77492  4.14224  6.94285  6.62611  6.26916  6.45718  6.24926  5.50169  2.03013  6.59434  5.48158     21 - -
          2.68618  4.42225  2.77519  2.73123  3.46354  2.40513  3.72494  3.29354  2.67741  2.69355  4.24690  2.90347  2.73739  3.18146  2.89801  2.37887  2.77519  2.98518  4.58477  3.61503
          0.00382  5.96552  6.68787  0.61958  0.77255  0.48576  0.95510
     22   3.49012  5.92045  2.11676  3.17280  5.23749  4.23461  2.32621  2.45885  3.23166  4.21993  4.98395  1.47639  4.65144  3.57597  3.72439  1.95305  2.44857  4.29930  6.38330  4.98704     22 - -
          2.68618  4.42225  2.77519  2.73123  3.46354  2.40513  3.72494  3.29354  2.67741  2.69355  4.24690  2.90347  2.73739  3.18146  2.89801  2.37887  2.77519  2.98518  4.58477  3.61503
          0.00382  5.96552  6.68787  0.61958  0.77255  0.48576  0.95510
     23   4.72967  5.95257  6.74685  6.17937  4.40670  6.12294  6.43484  2.00937  6.03459  0.53112  4.20229  6.29292  6.23234  5.96113  5.98933  5.50521  4.94652  2.22423  6.52776  2.29985     23 - -
          2.68618  4.42225  2.77519  2.73123  3.46354  2.40513  3.72494  3.29354  2.67741  2.69355  4.24690  2.90347  2.73739  3.18146  2.89801  2.37887  2.77519  2.98518  4.58477  3.61503
          0.00382  5.96552  6.68787  0.61958  0.77255  0.48576  0.95510
     24   2.46249  5.75090  1.83858  1.85886  2.98032  4.20566  2.35551  2.85024  3.16942  2.57675  4.80889  2.29497  4.59860  3.52461  3.64915  3.40314  3.63744  4.10711  6.22306  4.85318     24 - -
          2.68618  4.42225  2.77519  2.73123  3.46354  2.40513  3.72494  3.29354  2.67741  2.69355  4.24690  2.90347  2.73739  3.18146  2.89801  2.37887  2.77519  2.98518  4.58477  3.61503
          0.00382  5.96552  6.68787  0.61958  0.77255  0.48576  0.95510
     25   4.06389  6.69037  1.19739  1.07040  6.00071  4.48131  4.91225  5.52736  2.56255  4.98002  5.77089  3.92798  5.03834  2.46638  4.39126  2.56254  4.32814  5.06787  7.11108  5.61651     25 - -
          2.68618  4.42225  2.77519  2.73123  3.46354  2.40513  3.72494  3.29354  2.67741  2.69355  4.24690  2.90347  2.73739  3.18146  2.89801  2.37887  2.77519  2.98518  4.58477  3.61503
          0.00382  5.96552  6.68787  0.61958  0.77255  0.48576  0.95510
     26   6.27737  7.05211  6.90707  6.96722  1.39159  6.48089  5.15915  5.78942  6.74444  4.81068  6.26082  6.10373  6.77236  6.30964  6.46058  6.05251  6.47342  5.79468  0.38558  3.46394     26 - -
          2.68618  4.42225  2.77519  2.73123  3.46354  2.40513  3.72494  3.29354  2.67741  2.69355  4.24690  2.90347  2.73739  3.18146  2.89801  2.37887  2.77519  2.98518  4.58477  3.61503
          0.00382  5.96552  6.68787  0.61958  0.77255  0.48576  0.95510
     27   5.39131  6.47470  7.42158  6.88976  4.47206  7.01786  7.33276  1.12093  6.82040  0.51115  4.17104  7.25549  6.75628  6.43652  6.65510  6.55939  5.58004  3.73901  6.91640  6.08024     27 - -
          2.68618  4.42225  2.77519  2.73123  3.46354  2.40513  3.72494  3.29354  2.67741  2.69355  4.24690  2.90347  2.73739  3.18146  2.89801  2.37887  2.77519  2.98518  4.58477  3.61503
          0.00382  5.96552  6.68787  0.61958  0.77255  0.48576  0.95510
     28   3.68101  2.19762  3.88913  1.77650  5.50957  4.40240  2.35557  4.96273  2.00330  4.41503  5.18025  3.87233  4.79687  1.27230  3.51691  3.64107  3.89858  4.54418  6.51116  5.15826     28 - -
          2.68618  4.42225  2.77519  2.73123  3.46354  2.40513  3.72494  3.29354  2.67741  2.69355  4.24690  2.90347  2.73739  3.18146  2.89801  2.37887  2.77519  2.98518  4.58477  3.61503
          0.00382  5.96552  6.68787  0.61958  0.77255  0.48576  0.95510
     29   3.49819  2.74470  5.24142  4.64039  2.67414  2.40975  4.96402  3.34983  4.46882  1.42618  2.56678  4.72819  5.00732  4.64299  1.94421  2.20977  3.73114  3.16183  5.53064  4.34885     29 - -
          2.68618  4.42225  2.77519  2.73123  3.46354  2.40513  3.72494  3.29354  2.67741  2.69355  4.24690  2.90347  2.73739  3.18146  2.89801  2.37887  2.77519  2.98518  4.58477  3.61503
          0.00257  5.96427        *  0.61958  0.77255  0.00000        *
//
